# Supplementary material for: TORC1 modulation in adipose tissue is required for organismal adaptation to hypoxia in Drosophila
Source: Nat Commun. 2019 Apr 23;10:1878. doi: 10.1038/s41467-019-09643-7 (PMC6478872; doi:10.1038/s41467-019-09643-7)
Supplement: Supplementary file 4 — Source Data [file 41467_2019_9643_MOESM4_ESM.xlsx]

## Sheet: Fig1b, c
LARVAL wt			pupal vol
normoxia	hypoxia		normoxia	hypoxia
1.72	1.4		2.72915	1.25917
1.75	1.2		2.15165	1.26547
1.67	1.15		2.30989	1.34811
1.62	1.12		1.88197	1.57272
1.6	1.14		1.9576	1.4673
			2.48064	1.48588
			2.25968	1.4242
			2.05731	1.47838
			2.58791	1.18775
			2.58355	1.66602
			2.61263	1.57378
			2.32062	1.22928
			2.08288	1.48626
			2.58355	1.3287
			2.61263	1.22798
			2.32062	1.75294
			2.08288	1.22802
			2.32371	1.42254
			1.86756	1.48193
			1.74697	1.18775
			1.92461	1.22484
			2.56608	1.50899
			1.88459	1.63751
			2.44209	2.04099
			2.55195	1.63114
			2.37879	1.75817
			2.63784	1.40154
			1.85344	1.70205
			1.7799	1.42262
			2.38475	1.28793
			1.90629	1.97407
			1.84249	1.62891
			1.80512	1.57993
			2.52785	1.43732
			1.87633	1.45632
			2.66316	1.54336
			2.00681	1.54644
			2.2065	1.75294
			2.56032	1.42896
			1.60044	1.61088
			1.69734	1.77321
			2.56839	1.4712
			2.01187	1.76865
			2.66073	1.17732
			1.96391	1.40626
			2.46159	1.69035
			1.81553	1.25615
			2.2208	1.40626
			1.96312	1.69035
			2.17912	1.25615
			2.60721	1.76274
			1.69754	1.41657
			1.6887	1.66774
			2.24172	1.56407
			1.82433	1.21428
			1.84654	1.43547
			2.32545	1.43453
			2.38463	1.46681
			2.54278	1.5664
			1.99561	1.56654
			2.57945	1.57532
			2.05539	1.16247
			1.9552	1.67376
			1.78265	1.62821
			1.68598	1.75949
			2.17168	1.77706
			2.15977	1.37873
			2.01112	1.21471
			2.46014	1.73476
			2.93655	1.7089
			1.80888	1.77706
			2.15856	1.37873
			2.5829	1.21471
			1.98244	1.73476
			2.20531	1.7089
			2.0215	1.36136
			1.97341	1.81988
			2.35192	1.61937
			2.65023	1.42175
				1.67892
				1.32923
				1.56442
				1.58884
				1.72578
				1.48454
				1.5714
				1.53166
				1.49691
				1.72557
				1.61931
				1.52021
				1.61506
				1.28568
				1.51239
				1.24176
				1.48275
				1.57219
				1.74365
				1.21364
				1.44589
				1.56316
				1.61183
				1.4445
				1.21471
				1.61801
				1.40269
				1.6625
				1.03966
				1.36384
				1.6625
				1.33994
				1.36384
				1.39819
				1.60741
				1.4603

## Sheet: Fig 2
2b and suppl 2b
2c
2d
2e and suppl fig2a
2f and suppl 6A

## Sheet: Fig3a,b
time (days)	PUPATION (% of larvae)
time (days)	Control, normoxia										Control, 5% O2										RHEB, normoxia										RHEB, 5% O2
5	0	0	0	0	0	0	0														0	0	0	0	0	0	0	0	0
5.16	0	0	0	0	0	0	0														2	0	0	2	9.61538	2	1.78571	0	2
5.33	0	6	0	2	6	0	2														14	2	16	42	44.2308	28	32.1429	16	20
5.83	28	28	33.9623	18	32	38	28														82	46	58	74	80.7692	72	75	72	68
6.16	78	86	90.566	70	82	90	84														94	88	88	96	100	88	92.8571	96	90
6.33	94	94	100	92	90	100	94				0	0	0	0	0						94	100	92	100	100	92	100	100	100
7											0	2	4	6	0
7.5											76	70	78	72	74																0	0	0	0
8											86	78	84	90	84																6	14	12	4
8.5											90	82	94	96	84																14	34	36	32
9																															46	52	58	56
9.5																															96	92	82	96

## Sheet: Fig3c
BODY weights
		da>+						da>Rheb
N		1.6	2.02	2	2.61	2.04		3.13	3.22	3.98	3.58	3.02
H		0.96	1.16	1.24	1.12	1.16		0.92	1.4	0.78	0.8	1.07

## Sheet: Fig3d
		data values = % pharate adults
	da>+, N	da>Rheb, N	da>+, H	da>Rheb, H
	92	100	90	4
	94	94	86	6
	98	92	98	4
	94	90	84	2
	94	92	92
	100	100
	96	96
		92
		96

## Sheet: Fig 3e, Suppl8b
			data points represent % eclosion
		da>+												UAS-Rheb>+												da>Rheb
N		88	92	82	80	96	92	100	94					92	98	96	90									36	42	38	50	32	56	44	60
H		82	80	84	82	84								82	92	80										2	0	4	8	6

## Sheet: Fig3F
da+, N	da+, H	daS6K(TE), N	daS6K(TE), H
98	98	96	14
100	78	90	48
100	82	100	30
94	96	90	16
80		100	26
94		96	40
80		84	48
94		80	56
90		84	20
90		86	44
		90	16
		88
		94
		94
		82
		76
		86

## Sheet: Fig4A
		data values = %eclosed
		N										H										H										H
r4>+		84	84	82	96	90	80	84	94			90	84	82	88
r4>Rheb		82	78	84	78	92	76	84	86			34	24	52	34

## Sheet: Fig4b
	datavalues = %eclosion
		r4>+															r4>Tsc2 RNAi
N		100	96	94	86	96	88	96	96	98	86	100					94	100	90	100	96	84	94	84	86	94
H		86	74	66	54	80	88	72	58	94	82	74					64	70	60	46	44	50	66	78	66	68

## Sheet: Fig4c-f
4c
		elav>+															elav>Rheb
N		88	96	100	96	90	92										94	90	98	94	98	96	94	92	92	96	88	90
H		88	94	86	92	88	84	82	78	68	76	74					90	84	86	78	98	86	86	94	98	90	92	88	84	92
4d
		Myo1A>+															Myo1A>Rheb
N		72	78	74	70												78	86	82	86
H		74	76	70	72	72											72	68	98	88
4e
		P0206>+						+>UAS-Rheb						P0206>Rheb
N		100	100	94	94	86	94	98	92	94	96			90	92	94
H		88	74	78	80			84	94	86	92			80	84	80	86
4f
		MEF2>+																		MEF2>Rheb
N		94	100	94	96	90	86	96	100	88	86	96								66	70	68	62	80	72	76	62	38	44	46	58
H		74	78	88	82	68	80	68	62	84	78	64	78	76	86	80	86			46	20	44	50	42	66	28	22	30	42	50	56	54

[truncated: 23 more sheets: Fig6c, Fig6d, Fig6e, Fig 8, suppl fig 1, Suppl Fig 2b, suppl fig 2c, suppl fig 3, suppl fig 4, suppl fig 5, suppl fig 6, suppl Fig 7, suppl fig 8a, suppl fig 8b, suppl 8C, supl fig 8d, Suppl 9a, Suppl 9 b, Suppl 9 c, Suppl 9d …]
